# Supplementary material for: Synthesis of Ethyl Pyrimidine-Quinolincarboxylates Selected from Virtual Screening as Enhanced Lactate Dehydrogenase (LDH) Inhibitors
Source: Int J Mol Sci. 2024 Sep 9;25(17):9744. doi: 10.3390/ijms25179744 (PMC11396203; doi:10.3390/ijms25179744)
Supplement: Supplementary file 1 [file ijms-25-09744-s001.zip]

Archive with 1 entries (1 files):
- ijms-3152455-supplementary.pdf
